# Supplementary material for: Oxylipins in Aqueous Humor of Primary Open-Angle Glaucoma Patients
Source: Biomolecules. 2024 Sep 5;14(9):1127. doi: 10.3390/biom14091127 (PMC11430124; doi:10.3390/biom14091127)
Supplement: Supplementary file 1 [file biomolecules-14-01127-s001.zip]

Archive with 1 entries (1 files):
- biomolecules-3145760-supplementary.pdf
